# Supplementary material for: First Sprayable Double-Stranded RNA-Based Biopesticide Product Targets Proteasome Subunit Beta Type-5 in Colorado Potato Beetle (Leptinotarsa decemlineata)
Source: Front Plant Sci. 2021 Nov 18;12:728652. doi: 10.3389/fpls.2021.728652 (PMC8650841; doi:10.3389/fpls.2021.728652)
Supplement: Supplementary Table 5 — PingPongPro output for Ledprona-treated 33nt samples, for all 3 replicates: contig, position, FDR, stackHeightOnPlusStrand, and stackHeightOnMinusStrand. [file Table_1.XLSX]

## Sheet: ledprona_Rep1_ping-pong_signatu
Ledprona Rep1					Ledprona Rep2					Ledprona Rep3
contig	position	FDR	stackHeightOnPlusStrand	stackHeightOnMinusStrand	contig	position	FDR	stackHeightOnPlusStrand	stackHeightOnMinusStrand	contig	position	FDR	stackHeightOnPlusStrand	stackHeightOnMinusStrand
Proteosome_beta5_GS2	462	0.962964	10	12	Proteosome_beta5_GS2	462	0.942639	3	2	Proteosome_beta5_GS2	462	0.811454	5	9
Proteosome_beta5_GS2	463	0.672075	17	13	Proteosome_beta5_GS2	463	0.994216	17	1	Proteosome_beta5_GS2	463	0.981308	10	3
Proteosome_beta5_GS2	464	0.888443	2	2	Proteosome_beta5_GS2	464	0.765779	5	4	Proteosome_beta5_GS2	464	0.853795	6	1
Proteosome_beta5_GS2	465	0.957311	4	6	Proteosome_beta5_GS2	465	0.994216	9	3	Proteosome_beta5_GS2	465	0.851284	11	5
Proteosome_beta5_GS2	466	0.785209	4	13	Proteosome_beta5_GS2	466	0.765779	11	4	Proteosome_beta5_GS2	466	0.853795	9	3
Proteosome_beta5_GS2	467	0.888443	4	3	Proteosome_beta5_GS2	467	0.765779	6	4	Proteosome_beta5_GS2	467	0.716883	11	5
Proteosome_beta5_GS2	468	0.888443	9	6	Proteosome_beta5_GS2	468	0.942639	1	3	Proteosome_beta5_GS2	468	0.853795	18	1
Proteosome_beta5_GS2	469	0.957311	29	5	Proteosome_beta5_GS2	470	0.833643	10	8	Proteosome_beta5_GS2	469	0.969975	60	3
Proteosome_beta5_GS2	470	0.873215	40	5	Proteosome_beta5_GS2	471	0.940731	19	4	Proteosome_beta5_GS2	470	0.923398	26	6
Proteosome_beta5_GS2	471	0.888443	24	5	Proteosome_beta5_GS2	472	0.795296	12	14	Proteosome_beta5_GS2	471	0.923398	27	6
Proteosome_beta5_GS2	472	0.890969	28	12	Proteosome_beta5_GS2	474	0.976869	41	1	Proteosome_beta5_GS2	472	0.712814	44	13
Proteosome_beta5_GS2	473	0.873215	42	2	Proteosome_beta5_GS2	475	0.735919	57	5	Proteosome_beta5_GS2	473	0.836715	36	8
Proteosome_beta5_GS2	474	0.675881	98	6	Proteosome_beta5_GS2	476	0.682103	53	11	Proteosome_beta5_GS2	474	0.845236	111	2
Proteosome_beta5_GS2	475	0.735696	153	9	Proteosome_beta5_GS2	480	0.766204	78	1	Proteosome_beta5_GS2	475	0.866973	119	9
Proteosome_beta5_GS2	476	0.735696	97	10	Proteosome_beta5_GS2	487	0.976869	79	2	Proteosome_beta5_GS2	476	0.8061	56	10
Proteosome_beta5_GS2	477	0.783397	63	8	Proteosome_beta5_GS2	489	0.766204	103	1	Proteosome_beta5_GS2	477	0.625652	87	2
Proteosome_beta5_GS2	478	0.769156	59	2	Proteosome_beta5_GS2	490	0.976869	79	2	Proteosome_beta5_GS2	478	0.851284	44	1
Proteosome_beta5_GS2	480	0.977554	295	8	Proteosome_beta5_GS2	491	0.98041	56	4	Proteosome_beta5_GS2	480	0.889459	151	3
Proteosome_beta5_GS2	481	0.932068	77	7	Proteosome_beta5_GS2	492	0.940731	23	4	Proteosome_beta5_GS2	481	0.716883	40	1
Proteosome_beta5_GS2	488	0.774235	275	1	Proteosome_beta5_GS2	493	0.674402	102	6	Proteosome_beta5_GS2	482	0.885001	154	1
Proteosome_beta5_GS2	489	0.922404	166	3	Proteosome_beta5_GS2	494	0.674402	102	13	Proteosome_beta5_GS2	487	0.969975	273	1
Proteosome_beta5_GS2	490	0.774235	172	1	Proteosome_beta5_GS2	495	0.865473	55	32	Proteosome_beta5_GS2	488	0.845236	280	2
Proteosome_beta5_GS2	491	0.977554	129	6	Proteosome_beta5_GS2	496	0.872962	68	17	Proteosome_beta5_GS2	489	0.889459	185	2
Proteosome_beta5_GS2	492	0.977554	98	12	Proteosome_beta5_GS2	497	0.872962	33	33	Proteosome_beta5_GS2	490	0.889459	148	4
Proteosome_beta5_GS2	493	0.675881	85	20	Proteosome_beta5_GS2	498	0.674402	60	13	Proteosome_beta5_GS2	491	0.885001	121	5
Proteosome_beta5_GS2	494	0.726253	224	39	Proteosome_beta5_GS2	499	0.98041	67	9	Proteosome_beta5_GS2	492	0.865198	45	10
Proteosome_beta5_GS2	495	0.892061	52	40	Proteosome_beta5_GS2	500	0.940731	26	2	Proteosome_beta5_GS2	493	0.894848	39	9
Proteosome_beta5_GS2	496	0.892061	33	84	Proteosome_beta5_GS2	501	0.955261	3	4	Proteosome_beta5_GS2	494	0.876699	114	25
Proteosome_beta5_GS2	497	0.872061	41	97	Proteosome_beta5_GS2	502	0.942639	3	8	Proteosome_beta5_GS2	495	0.839258	56	39
Proteosome_beta5_GS2	498	0.691698	56	50	Proteosome_beta5_GS2	503	0.765779	12	3	Proteosome_beta5_GS2	496	0.839258	102	35
Proteosome_beta5_GS2	499	0.957788	46	14	Proteosome_beta5_GS2	504	0.765779	7	7	Proteosome_beta5_GS2	497	0.839258	30	60
Proteosome_beta5_GS2	500	0.873215	20	6	Proteosome_beta5_GS2	505	0.83944	15	2	Proteosome_beta5_GS2	498	0.845236	50	12
Proteosome_beta5_GS2	501	0.982081	15	7	Proteosome_beta5_GS2	506	0.765779	7	8	Proteosome_beta5_GS2	499	0.877718	38	21
Proteosome_beta5_GS2	502	0.888443	16	5	Proteosome_beta5_GS2	507	0.765779	17	2	Proteosome_beta5_GS2	500	0.716883	23	4
Proteosome_beta5_GS2	503	0.888443	19	1	Proteosome_beta5_GS2	508	0.765779	12	2	Proteosome_beta5_GS2	501	0.983677	11	6
Proteosome_beta5_GS2	504	0.888443	13	3	Proteosome_beta5_GS2	509	0.994216	9	3	Proteosome_beta5_GS2	502	0.853795	8	3
Proteosome_beta5_GS2	505	0.982081	27	7	Proteosome_beta5_GS2	510	0.940731	13	6	Proteosome_beta5_GS2	503	0.716883	13	2
Proteosome_beta5_GS2	506	0.873215	19	17	Proteosome_beta5_GS2	511	0.940731	13	11	Proteosome_beta5_GS2	504	0.716883	19	7
Proteosome_beta5_GS2	507	0.873215	22	14	Proteosome_beta5_GS2	512	0.70095	15	5	Proteosome_beta5_GS2	505	0.851284	32	1
Proteosome_beta5_GS2	508	0.888443	17	5	Proteosome_beta5_GS2	513	0.70095	19	7	Proteosome_beta5_GS2	506	0.888803	6	14
Proteosome_beta5_GS2	509	0.957311	19	4	Proteosome_beta5_GS2	514	0.985633	20	11	Proteosome_beta5_GS2	507	0.923398	34	5
Proteosome_beta5_GS2	510	0.873215	19	23	Proteosome_beta5_GS2	515	0.83944	9	7	Proteosome_beta5_GS2	508	0.888803	18	6
Proteosome_beta5_GS2	511	0.882668	13	36	Proteosome_beta5_GS2	516	0.955261	7	3	Proteosome_beta5_GS2	509	0.983677	21	1
Proteosome_beta5_GS2	512	0.783397	13	52	Proteosome_beta5_GS2	517	0.994216	4	9	Proteosome_beta5_GS2	510	0.989823	26	12
Proteosome_beta5_GS2	513	0.774235	16	37	Proteosome_beta5_GS2	518	0.735919	24	30	Proteosome_beta5_GS2	511	0.989823	23	15
Proteosome_beta5_GS2	514	0.922404	20	35	Proteosome_beta5_GS2	519	0.940731	22	4	Proteosome_beta5_GS2	512	0.894848	14	17
Proteosome_beta5_GS2	515	0.769156	11	38	Proteosome_beta5_GS2	520	0.70095	26	7	Proteosome_beta5_GS2	513	0.712814	21	22
Proteosome_beta5_GS2	516	0.957311	3	6	Proteosome_beta5_GS2	521	0.70095	22	5	Proteosome_beta5_GS2	514	0.877718	40	18
Proteosome_beta5_GS2	517	0.769156	4	40	Proteosome_beta5_GS2	522	0.87515	132	14	Proteosome_beta5_GS2	515	0.845236	96	17
Proteosome_beta5_GS2	518	0.735696	44	78	Proteosome_beta5_GS2	523	0.735919	32	21	Proteosome_beta5_GS2	516	0.983677	10	7
Proteosome_beta5_GS2	519	0.873215	8	20	Proteosome_beta5_GS2	524	0.674402	47	1	Proteosome_beta5_GS2	517	0.708515	4	25
Proteosome_beta5_GS2	520	0.769156	22	16	Proteosome_beta5_GS2	525	0.976869	30	6	Proteosome_beta5_GS2	518	0.876699	54	33
Proteosome_beta5_GS2	521	0.691698	21	58	Proteosome_beta5_GS2	526	0.976869	53	2	Proteosome_beta5_GS2	519	0.716883	28	3
Proteosome_beta5_GS2	522	0.726253	112	49	Proteosome_beta5_GS2	527	0.985633	54	3	Proteosome_beta5_GS2	520	0.894848	29	4
Proteosome_beta5_GS2	523	0.735696	50	63	Proteosome_beta5_GS2	528	0.674402	158	3	Proteosome_beta5_GS2	521	0.8061	36	17
Proteosome_beta5_GS2	524	0.774235	54	19	Proteosome_beta5_GS2	529	0.766204	134	1	Proteosome_beta5_GS2	522	0.876699	138	20
Proteosome_beta5_GS2	525	0.769156	27	15	Proteosome_beta5_GS2	531	0.833643	17	6	Proteosome_beta5_GS2	523	0.798833	60	18
Proteosome_beta5_GS2	526	0.675881	69	7	Proteosome_beta5_GS2	532	0.994216	17	1	Proteosome_beta5_GS2	524	0.851284	44	6
Proteosome_beta5_GS2	527	0.882668	34	7	Proteosome_beta5_GS2	533	0.750088	3	7	Proteosome_beta5_GS2	525	0.625652	53	10
Proteosome_beta5_GS2	528	0.915048	119	6	Proteosome_beta5_GS2	534	0.761858	3	9	Proteosome_beta5_GS2	527	0.716883	46	3
Proteosome_beta5_GS2	529	0.957788	101	6	Proteosome_beta5_GS2	535	0.765779	5	4	Proteosome_beta5_GS2	528	0.845236	165	6
Proteosome_beta5_GS2	530	0.873215	56	3	Proteosome_beta5_GS2	536	0.955261	4	1	Proteosome_beta5_GS2	529	0.865198	118	3
Proteosome_beta5_GS2	531	0.882668	26	8	Proteosome_beta5_GS2	537	0.994216	9	2	Proteosome_beta5_GS2	531	0.811454	8	8
Proteosome_beta5_GS2	532	0.957311	19	7	Proteosome_beta5_GS2	538	0.955261	2	2	Proteosome_beta5_GS2	532	0.981308	9	2
Proteosome_beta5_GS2	533	0.873215	19	8	Proteosome_beta5_GS2	539	0.955261	1	3	Proteosome_beta5_GS2	533	0.853795	3	3
Proteosome_beta5_GS2	534	0.957311	1	10	Proteosome_beta5_GS2	540	0.942639	6	1	Proteosome_beta5_GS2	534	0.480245	2	9
Proteosome_beta5_GS2	535	0.888443	6	1	Proteosome_beta5_GS2	541	0.904018	23	11	Proteosome_beta5_GS2	535	0.888803	5	5
Proteosome_beta5_GS2	536	0.957311	5	1	Proteosome_beta5_GS2	542	0.765779	6	5	Proteosome_beta5_GS2	537	0.851284	15	5
Proteosome_beta5_GS2	538	0.957311	2	3	Proteosome_beta5_GS2	543	0.994216	5	8	Proteosome_beta5_GS2	538	0.981308	6	6
Proteosome_beta5_GS2	539	0.957311	7	2	Proteosome_beta5_GS2	544	0.83944	14	5	Proteosome_beta5_GS2	540	0.853795	4	2
Proteosome_beta5_GS2	540	0.873215	15	4	Proteosome_beta5_GS2	545	0.833643	9	11	Proteosome_beta5_GS2	541	0.889962	30	10
Proteosome_beta5_GS2	541	0.892061	117	17	Proteosome_beta5_GS2	546	0.940731	13	7	Proteosome_beta5_GS2	542	0.853795	9	3
Proteosome_beta5_GS2	542	0.873215	25	5	Proteosome_beta5_GS2	547	0.833643	10	8	Proteosome_beta5_GS2	543	0.608132	9	11
Proteosome_beta5_GS2	543	0.769156	28	11	Proteosome_beta5_GS2	548	0.711109	6	9	Proteosome_beta5_GS2	544	0.851284	22	4
Proteosome_beta5_GS2	544	0.982081	24	13	Proteosome_beta5_GS2	549	0.994216	9	4	Proteosome_beta5_GS2	545	0.811454	5	12
Proteosome_beta5_GS2	545	0.75495	14	24	Proteosome_beta5_GS2	550	0.83944	16	2	Proteosome_beta5_GS2	546	0.853795	6	1
Proteosome_beta5_GS2	546	0.888443	10	6	Proteosome_beta5_GS2	551	0.940731	12	6	Proteosome_beta5_GS2	547	0.84752	20	16
Proteosome_beta5_GS2	547	0.672075	8	19	Proteosome_beta5_GS2	552	0.904018	9	15	Proteosome_beta5_GS2	548	0.608132	6	11
Proteosome_beta5_GS2	548	0.982081	13	14	Proteosome_beta5_GS2	553	0.973697	19	9	Proteosome_beta5_GS2	549	0.981308	8	1
Proteosome_beta5_GS2	549	0.957311	17	5	Proteosome_beta5_GS2	554	0.83944	11	7	Proteosome_beta5_GS2	550	0.851284	19	2
Proteosome_beta5_GS2	550	0.957311	11	1	Proteosome_beta5_GS2	555	0.942639	4	1	Proteosome_beta5_GS2	551	0.888803	8	5
Proteosome_beta5_GS2	551	0.882668	25	12	Proteosome_beta5_GS2	556	0.765779	9	2	Proteosome_beta5_GS2	552	0.888803	16	9
Proteosome_beta5_GS2	552	0.800948	16	31	Proteosome_beta5_GS2	558	0.70095	38	1	Proteosome_beta5_GS2	553	0.716883	18	11
Proteosome_beta5_GS2	553	0.922404	35	16	Proteosome_beta5_GS2	560	0.985633	109	1	Proteosome_beta5_GS2	559	0.851284	23	1
Proteosome_beta5_GS2	554	0.957311	7	4	Proteosome_beta5_GS2	561	0.70095	18	1	Proteosome_beta5_GS2	560	0.877718	69	1
Proteosome_beta5_GS2	555	0.888443	15	1	Proteosome_beta5_GS2	562	0.766204	42	6	Proteosome_beta5_GS2	561	0.625652	49	3
Proteosome_beta5_GS2	556	0.873215	45	2	Proteosome_beta5_GS2	563	0.976869	39	7	Proteosome_beta5_GS2	562	0.923398	40	4
Proteosome_beta5_GS2	558	0.675881	65	2	Proteosome_beta5_GS2	564	0.766204	44	14	Proteosome_beta5_GS2	563	0.845236	88	5
Proteosome_beta5_GS2	560	0.882668	67	2	Proteosome_beta5_GS2	565	0.766204	18	22	Proteosome_beta5_GS2	564	0.865198	38	19
Proteosome_beta5_GS2	561	0.769156	58	5	Proteosome_beta5_GS2	566	0.83944	8	17	Proteosome_beta5_GS2	565	0.877718	15	40
Proteosome_beta5_GS2	562	0.873215	40	6	Proteosome_beta5_GS2	567	0.800153	16	64	Proteosome_beta5_GS2	566	0.879047	16	15
Proteosome_beta5_GS2	563	0.774235	132	7	Proteosome_beta5_GS2	568	0.98041	18	24	Proteosome_beta5_GS2	567	0.625652	22	32
Proteosome_beta5_GS2	564	0.922404	38	14	Proteosome_beta5_GS2	569	0.674402	63	13	Proteosome_beta5_GS2	568	0.716883	18	12
Proteosome_beta5_GS2	565	0.957788	18	49	Proteosome_beta5_GS2	570	0.888247	43	20	Proteosome_beta5_GS2	569	0.883446	79	14
Proteosome_beta5_GS2	566	0.982081	21	13	Proteosome_beta5_GS2	571	0.98041	28	35	Proteosome_beta5_GS2	570	0.885001	57	12
Proteosome_beta5_GS2	567	0.769156	33	18	Proteosome_beta5_GS2	572	0.800153	27	25	Proteosome_beta5_GS2	571	0.865198	36	44
Proteosome_beta5_GS2	568	0.882668	42	7	Proteosome_beta5_GS2	573	0.83944	8	16	Proteosome_beta5_GS2	572	0.699203	34	35
Proteosome_beta5_GS2	569	0.915048	103	21	Proteosome_beta5_GS2	574	0.800153	5	95	Proteosome_beta5_GS2	573	0.851284	16	18
Proteosome_beta5_GS2	570	0.957788	63	22	Proteosome_beta5_GS2	575	0.872962	4	254	Proteosome_beta5_GS2	574	0.883446	14	170
Proteosome_beta5_GS2	571	0.820169	94	69	Proteosome_beta5_GS2	576	0.872962	4	175	Proteosome_beta5_GS2	575	0.839258	14	559
Proteosome_beta5_GS2	572	0.915048	51	50	Proteosome_beta5_GS2	579	0.976869	3	34	Proteosome_beta5_GS2	576	0.907749	3	295
Proteosome_beta5_GS2	573	0.769156	17	38	Proteosome_beta5_GS2	580	0.83944	2	23	Proteosome_beta5_GS2	578	0.699203	4	78
Proteosome_beta5_GS2	574	0.767402	26	281	Proteosome_beta5_GS2	582	0.976869	19	11	Proteosome_beta5_GS2	579	0.625652	9	48
Proteosome_beta5_GS2	575	0.872061	16	787	Proteosome_beta5_GS2	583	0.674402	30	14	Proteosome_beta5_GS2	580	0.625652	9	53
Proteosome_beta5_GS2	576	0.728216	2	416	Proteosome_beta5_GS2	584	0.994216	13	4	Proteosome_beta5_GS2	582	0.625652	22	26
Proteosome_beta5_GS2	578	0.769156	5	126	Proteosome_beta5_GS2	589	0.83944	26	1	Proteosome_beta5_GS2	583	0.969975	38	11
Proteosome_beta5_GS2	580	0.675881	2	112	Proteosome_beta5_GS2	590	0.976869	34	2	Proteosome_beta5_GS2	584	0.983677	15	2
Proteosome_beta5_GS2	581	0.873215	3	41	Proteosome_beta5_GS2	591	0.70095	44	1	Proteosome_beta5_GS2	588	0.716883	28	1
Proteosome_beta5_GS2	582	0.675881	15	58	Proteosome_beta5_GS2	592	0.940731	19	1	Proteosome_beta5_GS2	590	0.894848	51	1
Proteosome_beta5_GS2	583	0.915048	47	27	Proteosome_beta5_GS2	594	0.942639	3	1	Proteosome_beta5_GS2	592	0.923398	30	1
Proteosome_beta5_GS2	584	0.769156	31	10	Proteosome_beta5_GS2	595	0.674402	80	6	Proteosome_beta5_GS2	593	0.716883	26	3
Proteosome_beta5_GS2	588	0.882668	51	1	Proteosome_beta5_GS2	598	0.765779	6	7	Proteosome_beta5_GS2	594	0.888803	5	5
Proteosome_beta5_GS2	589	0.769156	44	11	Proteosome_beta5_GS2	599	0.955261	5	3	Proteosome_beta5_GS2	595	0.798833	83	7
Proteosome_beta5_GS2	590	0.982081	78	1	Proteosome_beta5_GS2	600	0.83944	13	10	Proteosome_beta5_GS2	596	0.851284	25	1
Proteosome_beta5_GS2	592	0.882668	64	2	Proteosome_beta5_GS2	601	0.985633	30	13	Proteosome_beta5_GS2	597	0.853795	5	1
Proteosome_beta5_GS2	593	0.882668	52	3	Proteosome_beta5_GS2	602	0.985633	19	12	Proteosome_beta5_GS2	598	0.853795	4	2
Proteosome_beta5_GS2	594	0.888443	15	9	Proteosome_beta5_GS2	603	0.83944	10	13	Proteosome_beta5_GS2	599	0.981308	6	2
Proteosome_beta5_GS2	595	0.774235	115	1	Proteosome_beta5_GS2	605	0.942639	5	3	Proteosome_beta5_GS2	600	0.894848	29	6
Proteosome_beta5_GS2	596	0.957311	29	5	Proteosome_beta5_GS2	606	0.955261	6	1	Proteosome_beta5_GS2	601	0.969975	39	5
Proteosome_beta5_GS2	597	0.888443	16	5	Proteosome_beta5_GS2	607	0.942639	2	4	Proteosome_beta5_GS2	602	0.716883	18	12
Proteosome_beta5_GS2	598	0.888443	7	2	Proteosome_beta5_GS2	608	0.765779	5	4	Proteosome_beta5_GS2	603	0.851284	17	9
Proteosome_beta5_GS2	599	0.957311	3	9	Proteosome_beta5_GS2	664	0.955261	1	1	Proteosome_beta5_GS2	604	0.888803	12	10
Proteosome_beta5_GS2	600	0.909304	49	4	Proteosome_beta5_GS2	665	0.70095	24	2	Proteosome_beta5_GS2	605	0.853795	4	2
Proteosome_beta5_GS2	601	0.909304	70	7	Proteosome_beta5_GS2	666	0.994216	16	3	Proteosome_beta5_GS2	606	0.981308	4	3
Proteosome_beta5_GS2	602	0.932068	47	23	Proteosome_beta5_GS2	670	0.765779	5	2	Proteosome_beta5_GS2	607	0.853795	1	6
Proteosome_beta5_GS2	603	0.774235	37	22	Proteosome_beta5_GS2	671	0.765779	11	1	Proteosome_beta5_GS2	608	0.888803	9	10
Proteosome_beta5_GS2	604	0.873215	16	7	Proteosome_beta5_GS2	672	0.70095	25	2	Proteosome_beta5_GS2	663	0.981308	4	3
Proteosome_beta5_GS2	605	0.873215	20	6	Proteosome_beta5_GS2	673	0.795296	10	12	Proteosome_beta5_GS2	664	0.981308	2	1
Proteosome_beta5_GS2	606	0.957311	7	13	Proteosome_beta5_GS2	674	0.777646	14	12	Proteosome_beta5_GS2	665	0.851284	21	5
Proteosome_beta5_GS2	607	0.888443	1	13	Proteosome_beta5_GS2	675	0.789645	14	17	Proteosome_beta5_GS2	666	0.851284	14	5
Proteosome_beta5_GS2	608	0.888443	6	9	Proteosome_beta5_GS2	676	0.674402	63	8	Proteosome_beta5_GS2	668	0.853795	9	1
Proteosome_beta5_GS2	663	0.957311	5	1	Proteosome_beta5_GS2	677	0.83944	19	3	Proteosome_beta5_GS2	670	0.853795	14	1
Proteosome_beta5_GS2	664	0.518127	2	1	Proteosome_beta5_GS2	678	0.973697	39	2	Proteosome_beta5_GS2	671	0.888803	19	1
Proteosome_beta5_GS2	665	0.957311	22	5	Proteosome_beta5_GS2	679	0.70095	26	5	Proteosome_beta5_GS2	672	0.699203	49	7
Proteosome_beta5_GS2	666	0.982081	24	7	Proteosome_beta5_GS2	680	0.83944	17	8	Proteosome_beta5_GS2	673	0.851284	21	10
Proteosome_beta5_GS2	667	0.769156	41	4	Proteosome_beta5_GS2	681	0.976869	31	3	Proteosome_beta5_GS2	674	0.728445	20	28
Proteosome_beta5_GS2	668	0.888443	15	1	Proteosome_beta5_GS2	682	0.904018	17	21	Proteosome_beta5_GS2	675	0.708515	14	19
Proteosome_beta5_GS2	669	0.882668	32	2	Proteosome_beta5_GS2	683	0.976869	21	10	Proteosome_beta5_GS2	676	0.699203	54	14
Proteosome_beta5_GS2	670	0.888443	18	1	Proteosome_beta5_GS2	684	0.940731	17	5	Proteosome_beta5_GS2	677	0.851284	26	2
Proteosome_beta5_GS2	671	0.888443	20	5	Proteosome_beta5_GS2	685	0.942639	7	3	Proteosome_beta5_GS2	678	0.716883	20	3
Proteosome_beta5_GS2	672	0.915048	89	8	Proteosome_beta5_GS2	686	0.765779	7	4	Proteosome_beta5_GS2	679	0.879047	40	6
Proteosome_beta5_GS2	673	0.982081	45	6	Proteosome_beta5_GS2	687	0.955261	7	3	Proteosome_beta5_GS2	680	0.851284	27	9
Proteosome_beta5_GS2	674	0.843412	31	26	Proteosome_beta5_GS2	688	0.70095	10	12	Proteosome_beta5_GS2	681	0.699203	47	15
Proteosome_beta5_GS2	675	0.769156	33	10	Proteosome_beta5_GS2	689	0.765779	4	6	Proteosome_beta5_GS2	682	0.728445	25	23
Proteosome_beta5_GS2	676	0.909304	64	9	Proteosome_beta5_GS2	690	0.83944	11	8	Proteosome_beta5_GS2	683	0.851284	31	9
Proteosome_beta5_GS2	677	0.882668	84	5	Proteosome_beta5_GS2	691	0.765779	5	6	Proteosome_beta5_GS2	684	0.888803	18	6
Proteosome_beta5_GS2	678	0.957788	126	4	Proteosome_beta5_GS2	692	0.83944	10	7	Proteosome_beta5_GS2	685	0.888803	14	2
Proteosome_beta5_GS2	679	0.915048	113	4	Proteosome_beta5_GS2	693	0.83944	1	14	Proteosome_beta5_GS2	686	0.853795	6	6
Proteosome_beta5_GS2	680	0.769156	35	4	Proteosome_beta5_GS2	694	0.976869	10	10	Proteosome_beta5_GS2	687	0.981308	3	3
Proteosome_beta5_GS2	681	0.675881	79	12	Proteosome_beta5_GS2	695	0.940731	2	22	Proteosome_beta5_GS2	688	0.851284	13	9
Proteosome_beta5_GS2	682	0.728216	46	29	Proteosome_beta5_GS2	696	0.985633	6	44	Proteosome_beta5_GS2	689	0.877718	24	18
Proteosome_beta5_GS2	683	0.675881	95	6	Proteosome_beta5_GS2	697	0.735919	11	148	Proteosome_beta5_GS2	690	0.879047	22	12
Proteosome_beta5_GS2	684	0.882668	45	9	Proteosome_beta5_GS2	698	0.674402	7	45	Proteosome_beta5_GS2	691	0.716883	15	6
Proteosome_beta5_GS2	685	0.873215	41	3	Proteosome_beta5_GS2	699	0.976869	9	25	Proteosome_beta5_GS2	692	0.851284	17	4
Proteosome_beta5_GS2	686	0.882668	24	12	Proteosome_beta5_GS2	700	0.98041	38	24	Proteosome_beta5_GS2	693	0.983677	9	14
Proteosome_beta5_GS2	687	0.982081	27	5	Proteosome_beta5_GS2	701	0.888247	20	46	Proteosome_beta5_GS2	694	0.851284	14	12
Proteosome_beta5_GS2	688	0.769156	35	11	Proteosome_beta5_GS2	702	0.766204	37	24	Proteosome_beta5_GS2	695	0.716883	3	22
Proteosome_beta5_GS2	689	0.977554	77	20	Proteosome_beta5_GS2	703	0.800153	30	30	Proteosome_beta5_GS2	696	0.877718	1	41
Proteosome_beta5_GS2	690	0.909304	44	22	Proteosome_beta5_GS2	704	0.985633	17	22	Proteosome_beta5_GS2	697	0.798833	7	71
Proteosome_beta5_GS2	691	0.873215	11	20	Proteosome_beta5_GS2	705	0.800153	23	27	Proteosome_beta5_GS2	698	0.894848	9	59
Proteosome_beta5_GS2	692	0.982081	23	9	Proteosome_beta5_GS2	706	0.942679	16	79	Proteosome_beta5_GS2	699	0.625652	12	47
Proteosome_beta5_GS2	693	0.675881	10	28	Proteosome_beta5_GS2	707	0.865473	39	109	Proteosome_beta5_GS2	700	0.92864	67	33
Proteosome_beta5_GS2	694	0.769156	27	14	Proteosome_beta5_GS2	708	0.888247	19	66	Proteosome_beta5_GS2	701	0.889459	20	48
Proteosome_beta5_GS2	695	0.932068	12	47	Proteosome_beta5_GS2	709	0.87515	32	101	Proteosome_beta5_GS2	702	0.92864	41	43
Proteosome_beta5_GS2	696	0.977554	13	74	Proteosome_beta5_GS2	710	0.973697	2	44	Proteosome_beta5_GS2	703	0.699203	36	52
Proteosome_beta5_GS2	697	0.94572	18	75	Proteosome_beta5_GS2	711	0.735919	8	131	Proteosome_beta5_GS2	704	0.877718	13	27
Proteosome_beta5_GS2	698	0.820169	15	134	Proteosome_beta5_GS2	712	0.70095	5	37	Proteosome_beta5_GS2	705	0.699203	16	51
Proteosome_beta5_GS2	699	0.675881	33	85	Proteosome_beta5_GS2	713	0.682103	3	106	Proteosome_beta5_GS2	706	0.885001	13	59
Proteosome_beta5_GS2	700	0.915434	61	60	Proteosome_beta5_GS2	714	0.985633	3	46	Proteosome_beta5_GS2	707	0.92864	35	73
Proteosome_beta5_GS2	701	0.977554	21	67	Proteosome_beta5_GS2	715	0.985633	8	54	Proteosome_beta5_GS2	708	0.901164	15	96
Proteosome_beta5_GS2	702	0.874487	111	155	Proteosome_beta5_GS2	716	0.985633	3	41	Proteosome_beta5_GS2	709	0.839258	15	132
Proteosome_beta5_GS2	703	0.767402	53	89	Proteosome_beta5_GS2	717	0.674402	11	45	Proteosome_beta5_GS2	710	0.716883	2	36
Proteosome_beta5_GS2	704	0.977554	44	60	Proteosome_beta5_GS2	718	0.940731	4	22	Proteosome_beta5_GS2	711	0.866973	7	123
Proteosome_beta5_GS2	705	0.94572	53	60	Proteosome_beta5_GS2	719	0.888247	25	42	Proteosome_beta5_GS2	712	0.845236	4	63
Proteosome_beta5_GS2	706	0.915434	34	118	Proteosome_beta5_GS2	720	0.87515	38	73	Proteosome_beta5_GS2	714	0.716883	1	52
Proteosome_beta5_GS2	707	0.932068	14	141	Proteosome_beta5_GS2	721	0.865473	21	73	Proteosome_beta5_GS2	715	0.885001	23	59
Proteosome_beta5_GS2	708	0.915434	42	130	Proteosome_beta5_GS2	722	0.976869	19	16	Proteosome_beta5_GS2	716	0.889459	23	51
Proteosome_beta5_GS2	709	0.735696	9	264	Proteosome_beta5_GS2	723	0.940731	2	14	Proteosome_beta5_GS2	717	0.883446	16	64
Proteosome_beta5_GS2	710	0.873215	5	85	Proteosome_beta5_GS2	724	0.766204	15	44	Proteosome_beta5_GS2	718	0.885001	8	73
Proteosome_beta5_GS2	711	0.691698	1	216	Proteosome_beta5_GS2	725	0.940731	12	7	Proteosome_beta5_GS2	719	0.889459	20	69
Proteosome_beta5_GS2	712	0.915048	13	102	Proteosome_beta5_GS2	726	0.83944	6	16	Proteosome_beta5_GS2	720	0.876699	34	121
Proteosome_beta5_GS2	713	0.769156	9	79	Proteosome_beta5_GS2	727	0.766204	40	16	Proteosome_beta5_GS2	721	0.839258	42	118
Proteosome_beta5_GS2	714	0.957788	24	79	Proteosome_beta5_GS2	728	0.973697	17	10	Proteosome_beta5_GS2	722	0.625652	31	27
Proteosome_beta5_GS2	715	0.932068	19	93	Proteosome_beta5_GS2	729	0.98041	43	19	Proteosome_beta5_GS2	723	0.923398	16	19
Proteosome_beta5_GS2	716	0.820169	12	114	Proteosome_beta5_GS2	730	0.865473	50	82	Proteosome_beta5_GS2	724	0.901164	16	69
Proteosome_beta5_GS2	717	0.901231	29	157	Proteosome_beta5_GS2	731	0.98041	114	13	Proteosome_beta5_GS2	725	0.716883	12	11
Proteosome_beta5_GS2	718	0.977554	18	93	Proteosome_beta5_GS2	732	0.853046	141	41	Proteosome_beta5_GS2	726	0.625652	17	22
Proteosome_beta5_GS2	719	0.892061	22	142	Proteosome_beta5_GS2	733	0.87515	87	49	Proteosome_beta5_GS2	727	0.885001	87	7
Proteosome_beta5_GS2	720	0.726253	34	207	Proteosome_beta5_GS2	734	0.853046	71	35	Proteosome_beta5_GS2	728	0.877718	27	20
Proteosome_beta5_GS2	721	0.892061	14	165	Proteosome_beta5_GS2	735	0.985633	37	22	Proteosome_beta5_GS2	729	0.889459	83	19
Proteosome_beta5_GS2	722	0.675881	25	45	Proteosome_beta5_GS2	736	0.985633	23	13	Proteosome_beta5_GS2	730	0.839258	122	52
Proteosome_beta5_GS2	723	0.957788	17	43	Proteosome_beta5_GS2	737	0.976869	13	23	Proteosome_beta5_GS2	731	0.92864	222	21
Proteosome_beta5_GS2	724	0.872061	28	142	Proteosome_beta5_GS2	738	0.682103	13	48	Proteosome_beta5_GS2	732	0.92864	273	34
Proteosome_beta5_GS2	725	0.873215	7	23	Proteosome_beta5_GS2	739	0.976869	3	28	Proteosome_beta5_GS2	733	0.876699	130	52
Proteosome_beta5_GS2	726	0.94572	31	76	Proteosome_beta5_GS2	740	0.682103	5	61	Proteosome_beta5_GS2	734	0.883446	71	36
Proteosome_beta5_GS2	727	0.874487	48	147	Proteosome_beta5_GS2	742	0.789645	1	32	Proteosome_beta5_GS2	735	0.889459	39	33
Proteosome_beta5_GS2	728	0.957788	25	34	Proteosome_beta5_GS2	743	0.83944	6	17	Proteosome_beta5_GS2	736	0.889459	47	29
Proteosome_beta5_GS2	729	0.820169	94	30	Proteosome_beta5_GS2	744	0.83944	16	7	Proteosome_beta5_GS2	737	0.699203	23	29
Proteosome_beta5_GS2	730	0.820169	94	37	Proteosome_beta5_GS2	746	0.765779	4	9	Proteosome_beta5_GS2	738	0.851284	3	36
Proteosome_beta5_GS2	731	0.915434	310	51	Proteosome_beta5_GS2	747	0.985633	11	22	Proteosome_beta5_GS2	739	0.851284	3	24
Proteosome_beta5_GS2	732	0.767402	414	41	Proteosome_beta5_GS2	748	0.765779	12	4	Proteosome_beta5_GS2	740	0.866973	4	74
Proteosome_beta5_GS2	733	0.726253	139	85	Proteosome_beta5_GS2	749	0.994216	4	6	Proteosome_beta5_GS2	741	0.885001	14	37
Proteosome_beta5_GS2	734	0.915048	70	49	Proteosome_beta5_GS2	750	0.83944	13	7	Proteosome_beta5_GS2	742	0.708515	4	38
Proteosome_beta5_GS2	735	0.874487	31	86	Proteosome_beta5_GS2	751	0.765779	5	2	Proteosome_beta5_GS2	743	0.879047	6	31
Proteosome_beta5_GS2	736	0.728216	38	79	Proteosome_beta5_GS2	752	0.994216	3	13	Proteosome_beta5_GS2	744	0.983677	16	6
Proteosome_beta5_GS2	737	0.977554	40	63	Proteosome_beta5_GS2	753	0.711109	4	26	Proteosome_beta5_GS2	745	0.877718	52	7
Proteosome_beta5_GS2	739	0.901231	23	82	Proteosome_beta5_GS2	754	0.70095	39	1	Proteosome_beta5_GS2	746	0.716883	12	18
Proteosome_beta5_GS2	740	0.890969	4	126	Proteosome_beta5_GS2	755	0.765779	4	5	Proteosome_beta5_GS2	747	0.989823	16	31
Proteosome_beta5_GS2	741	0.932068	1	57	Proteosome_beta5_GS2	756	0.789645	7	38	Proteosome_beta5_GS2	748	0.923398	40	9
Proteosome_beta5_GS2	742	0.982081	3	36	Proteosome_beta5_GS2	757	0.940731	10	6	Proteosome_beta5_GS2	749	0.983677	12	8
Proteosome_beta5_GS2	743	0.982081	5	35	Proteosome_beta5_GS2	758	0.994216	7	8	Proteosome_beta5_GS2	750	0.851284	11	11
Proteosome_beta5_GS2	744	0.957311	33	2	Proteosome_beta5_GS2	759	0.994216	8	2	Proteosome_beta5_GS2	751	0.888803	6	12
Proteosome_beta5_GS2	745	0.882668	50	11	Proteosome_beta5_GS2	760	0.765779	12	3	Proteosome_beta5_GS2	752	0.851284	10	14
Proteosome_beta5_GS2	746	0.888443	9	6	Proteosome_beta5_GS2	761	0.994216	8	4	Proteosome_beta5_GS2	753	0.8061	10	45
Proteosome_beta5_GS2	747	0.728216	18	59	Proteosome_beta5_GS2	762	0.994216	3	16	Proteosome_beta5_GS2	754	0.879047	12	13
Proteosome_beta5_GS2	748	0.922404	38	15	Proteosome_beta5_GS2	763	0.789645	1	45	Proteosome_beta5_GS2	755	0.716883	11	16
Proteosome_beta5_GS2	749	0.909304	21	29	Proteosome_beta5_GS2	764	0.940731	8	10	Proteosome_beta5_GS2	756	0.708515	10	34
Proteosome_beta5_GS2	750	0.769156	26	13	Proteosome_beta5_GS2	765	0.985633	18	8	Proteosome_beta5_GS2	757	0.888803	7	8
Proteosome_beta5_GS2	751	0.873215	11	12	Proteosome_beta5_GS2	766	0.994216	13	5	Proteosome_beta5_GS2	758	0.983677	9	5
Proteosome_beta5_GS2	752	0.957311	5	33	Proteosome_beta5_GS2	767	0.83944	15	3	Proteosome_beta5_GS2	759	0.851284	28	3
Proteosome_beta5_GS2	753	0.691698	17	67	Proteosome_beta5_GS2	768	0.955261	1	2	Proteosome_beta5_GS2	760	0.716883	21	6
Proteosome_beta5_GS2	754	0.982081	11	22	Proteosome_beta5_GS2	769	0.83944	6	11	Proteosome_beta5_GS2	761	0.983677	12	8
Proteosome_beta5_GS2	755	0.873215	11	27	Proteosome_beta5_GS2	770	0.942639	1	3	Proteosome_beta5_GS2	762	0.983677	9	10
Proteosome_beta5_GS2	756	0.769156	11	42	Proteosome_beta5_GS2	771	0.942639	4	3	Proteosome_beta5_GS2	763	0.84752	10	32
Proteosome_beta5_GS2	757	0.843412	3	96	Proteosome_beta5_GS2	773	0.955261	3	1	Proteosome_beta5_GS2	764	0.728445	28	26
Proteosome_beta5_GS2	758	0.957311	3	14	Proteosome_beta5_GS2	774	0.955261	1	1	Proteosome_beta5_GS2	765	0.728445	30	16
Proteosome_beta5_GS2	759	0.957311	5	8	Proteosome_beta5_GS2	775	0.955261	2	3	Proteosome_beta5_GS2	766	0.879047	25	6
Proteosome_beta5_GS2	760	0.873215	10	8	Proteosome_beta5_GS2	776	0.765779	9	3	Proteosome_beta5_GS2	767	0.969975	33	7
Proteosome_beta5_GS2	761	0.957311	11	13	Proteosome_beta5_GS2	777	0.962241	8	4	Proteosome_beta5_GS2	768	0.983677	8	6
Proteosome_beta5_GS2	762	0.957311	6	15	Proteosome_beta5_GS2	778	0.955261	2	2	Proteosome_beta5_GS2	769	0.84752	13	15
Proteosome_beta5_GS2	763	0.982081	3	26	Proteosome_beta5_GS2	779	0.761858	9	5	Proteosome_beta5_GS2	771	0.888803	10	4
Proteosome_beta5_GS2	764	0.800948	11	48	Proteosome_beta5_GS2	780	0.761858	6	4	Proteosome_beta5_GS2	772	0.764307	1	28
Proteosome_beta5_GS2	765	0.75495	13	25	Proteosome_beta5_GS2	783	0.976869	31	1	Proteosome_beta5_GS2	773	0.981308	4	2
Proteosome_beta5_GS2	766	0.957311	9	9	Proteosome_beta5_GS2	784	0.765779	13	1	Proteosome_beta5_GS2	776	0.853795	11	1
Proteosome_beta5_GS2	767	0.957311	6	5	Proteosome_beta5_GS2	788	0.765779	13	1	Proteosome_beta5_GS2	777	0.764307	15	10
Proteosome_beta5_GS2	768	0.957311	1	5	Proteosome_beta5_GS2	789	0.765779	17	1	Proteosome_beta5_GS2	778	0.981308	9	4
Proteosome_beta5_GS2	769	0.982081	17	18	Proteosome_beta5_GS2	793	0.765779	7	2	Proteosome_beta5_GS2	779	0.851284	17	4
Proteosome_beta5_GS2	770	0.888443	2	5	Proteosome_beta5_GS2	797	0.765779	2	13	Proteosome_beta5_GS2	780	0.480245	4	4
Proteosome_beta5_GS2	771	0.888443	3	8	Proteosome_beta5_GS2	799	0.904018	2	64	Proteosome_beta5_GS2	781	0.853795	2	3
Proteosome_beta5_GS2	772	0.75495	2	48	Proteosome_beta5_GS2	800	0.789645	3	31	Proteosome_beta5_GS2	784	0.716883	13	2
Proteosome_beta5_GS2	773	0.957311	9	6	Proteosome_beta5_GS2	801	0.83944	1	23	Proteosome_beta5_GS2	786	0.983677	20	1
Proteosome_beta5_GS2	774	0.957311	3	3	Proteosome_beta5_GS2	802	0.789645	3	28	Proteosome_beta5_GS2	788	0.716883	19	2
Proteosome_beta5_GS2	775	0.957311	3	3	Proteosome_beta5_GS2	804	0.789645	4	33	Proteosome_beta5_GS2	789	0.716883	17	2
Proteosome_beta5_GS2	776	0.888443	10	5	Proteosome_beta5_GS2	805	0.940731	4	10	Proteosome_beta5_GS2	797	0.853795	2	8
Proteosome_beta5_GS2	777	0.888443	16	2	Proteosome_beta5_GS2	806	0.994216	9	4	Proteosome_beta5_GS2	798	0.981308	2	8
Proteosome_beta5_GS2	778	0.957311	4	1	Proteosome_beta5_GS2	807	0.994216	4	11	Proteosome_beta5_GS2	799	0.757908	2	35
Proteosome_beta5_GS2	779	0.957311	19	3	Proteosome_beta5_GS2	808	0.789645	15	26	Proteosome_beta5_GS2	801	0.851284	2	19
Proteosome_beta5_GS2	780	0.882935	7	3	Proteosome_beta5_GS2	809	0.940731	14	8	Proteosome_beta5_GS2	802	0.851284	4	23
Proteosome_beta5_GS2	781	0.785209	1	5	Proteosome_beta5_GS2	810	0.994216	8	4	Proteosome_beta5_GS2	803	0.983677	2	11
Proteosome_beta5_GS2	782	0.882935	7	3	Proteosome_beta5_GS2	811	0.70095	26	9	Proteosome_beta5_GS2	804	0.84752	7	26
Proteosome_beta5_GS2	784	0.873215	36	2	Proteosome_beta5_GS2	812	0.985633	33	3	Proteosome_beta5_GS2	805	0.757908	9	33
Proteosome_beta5_GS2	786	0.982081	34	1	Proteosome_beta5_GS2	813	0.765779	13	2	Proteosome_beta5_GS2	806	0.879047	20	11
Proteosome_beta5_GS2	788	0.888443	10	1	Proteosome_beta5_GS2	817	0.70095	44	3	Proteosome_beta5_GS2	807	0.798833	7	56
Proteosome_beta5_GS2	789	0.932068	55	2	Proteosome_beta5_GS2	819	0.955261	1	4	Proteosome_beta5_GS2	808	0.866973	29	30
Proteosome_beta5_GS2	796	0.518127	2	1	Proteosome_beta5_GS2	823	0.674402	60	4	Proteosome_beta5_GS2	809	0.716883	16	11
Proteosome_beta5_GS2	801	0.672075	1	28	Proteosome_beta5_GS2	824	0.766204	92	5	Proteosome_beta5_GS2	810	0.894848	27	7
Proteosome_beta5_GS2	802	0.982081	4	10	Proteosome_beta5_GS2	825	0.83944	22	4	Proteosome_beta5_GS2	811	0.879047	29	3
Proteosome_beta5_GS2	803	0.957311	1	14	Proteosome_beta5_GS2	826	0.973697	16	11	Proteosome_beta5_GS2	812	0.865198	51	7
Proteosome_beta5_GS2	804	0.882935	2	23	Proteosome_beta5_GS2	827	0.795296	12	16	Proteosome_beta5_GS2	813	0.853795	10	1
Proteosome_beta5_GS2	805	0.888443	6	10	Proteosome_beta5_GS2	829	0.940731	11	12	Proteosome_beta5_GS2	817	0.625652	78	2
Proteosome_beta5_GS2	806	0.957311	9	19	Proteosome_beta5_GS2	830	0.682103	21	35	Proteosome_beta5_GS2	818	0.716883	27	1
Proteosome_beta5_GS2	807	0.672075	9	24	Proteosome_beta5_GS2	831	0.976869	33	3	Proteosome_beta5_GS2	819	0.981308	6	1
Proteosome_beta5_GS2	808	0.735696	29	30	Proteosome_beta5_GS2	832	0.985633	37	12	Proteosome_beta5_GS2	822	0.989823	42	1
Proteosome_beta5_GS2	809	0.800948	22	26	Proteosome_beta5_GS2	833	0.83944	15	3	Proteosome_beta5_GS2	823	0.699203	103	8
Proteosome_beta5_GS2	810	0.957311	18	2	Proteosome_beta5_GS2	834	0.973697	24	1	Proteosome_beta5_GS2	824	0.716883	44	4
Proteosome_beta5_GS2	811	0.948545	20	23	Proteosome_beta5_GS2	835	0.985633	39	5	Proteosome_beta5_GS2	825	0.983677	18	4
Proteosome_beta5_GS2	812	0.882668	52	6	Proteosome_beta5_GS2	836	0.904018	21	17	Proteosome_beta5_GS2	826	0.716883	11	16
Proteosome_beta5_GS2	813	0.888443	8	11	Proteosome_beta5_GS2	837	0.985633	38	8	Proteosome_beta5_GS2	827	0.966556	7	21
Proteosome_beta5_GS2	817	0.909304	95	1	Proteosome_beta5_GS2	838	0.985633	41	7	Proteosome_beta5_GS2	828	0.608132	3	19
Proteosome_beta5_GS2	819	0.957311	5	2	Proteosome_beta5_GS2	839	0.985633	35	8	Proteosome_beta5_GS2	829	0.888803	3	16
Proteosome_beta5_GS2	821	0.982081	38	1	Proteosome_beta5_GS2	840	0.83944	13	9	Proteosome_beta5_GS2	830	0.712814	21	34
Proteosome_beta5_GS2	822	0.957788	91	2	Proteosome_beta5_GS2	841	0.833643	11	12	Proteosome_beta5_GS2	831	0.712814	18	24
Proteosome_beta5_GS2	823	0.675881	68	9	Proteosome_beta5_GS2	842	0.789645	26	12	Proteosome_beta5_GS2	832	0.716883	26	9
Proteosome_beta5_GS2	824	0.888443	19	6	Proteosome_beta5_GS2	843	0.940731	9	6	Proteosome_beta5_GS2	833	0.969975	42	2
Proteosome_beta5_GS2	825	0.982081	36	1	Proteosome_beta5_GS2	844	0.940731	11	8	Proteosome_beta5_GS2	834	0.716883	38	1
Proteosome_beta5_GS2	826	0.888443	11	11	Proteosome_beta5_GS2	845	0.711109	5	16	Proteosome_beta5_GS2	835	0.989823	45	3
Proteosome_beta5_GS2	827	0.982081	13	8	Proteosome_beta5_GS2	846	0.789645	29	11	Proteosome_beta5_GS2	836	0.989823	32	12
Proteosome_beta5_GS2	828	0.957311	9	17	Proteosome_beta5_GS2	847	0.976869	44	9	Proteosome_beta5_GS2	837	0.923398	46	9
Proteosome_beta5_GS2	829	0.75495	21	20	Proteosome_beta5_GS2	848	0.976869	29	2	Proteosome_beta5_GS2	838	0.889962	46	18
Proteosome_beta5_GS2	830	0.948545	23	24	Proteosome_beta5_GS2	849	0.800153	77	9	Proteosome_beta5_GS2	839	0.728445	37	18
Proteosome_beta5_GS2	831	0.957311	17	9	Proteosome_beta5_GS2	850	0.735919	245	11	Proteosome_beta5_GS2	840	0.879047	38	2
Proteosome_beta5_GS2	832	0.882668	40	11	Proteosome_beta5_GS2	851	0.800153	225	6	Proteosome_beta5_GS2	841	0.888803	10	10
Proteosome_beta5_GS2	833	0.957311	33	2	Proteosome_beta5_GS2	852	0.766204	76	1	Proteosome_beta5_GS2	842	0.879047	44	7
Proteosome_beta5_GS2	835	0.922404	69	3	Proteosome_beta5_GS2	853	0.735919	100	10	Proteosome_beta5_GS2	843	0.923398	25	4
Proteosome_beta5_GS2	836	0.872061	72	33	Proteosome_beta5_GS2	854	0.942679	52	8	Proteosome_beta5_GS2	844	0.989823	32	10
Proteosome_beta5_GS2	837	0.873215	35	9	Proteosome_beta5_GS2	855	0.976869	48	3	Proteosome_beta5_GS2	845	0.894848	31	12
Proteosome_beta5_GS2	838	0.872061	66	29	Proteosome_beta5_GS2	856	0.765779	9	2	Proteosome_beta5_GS2	846	0.876699	82	22
Proteosome_beta5_GS2	839	0.874487	62	30	Proteosome_beta5_GS2	857	0.940731	17	7	Proteosome_beta5_GS2	847	0.845236	66	10
Proteosome_beta5_GS2	840	0.982081	29	11	Proteosome_beta5_GS2	858	0.973697	25	2	Proteosome_beta5_GS2	848	0.845236	140	2
Proteosome_beta5_GS2	841	0.820169	143	14	Proteosome_beta5_GS2	859	0.83944	17	7	Proteosome_beta5_GS2	849	0.845236	161	10
Proteosome_beta5_GS2	842	0.675881	70	15	Proteosome_beta5_GS2	860	0.955261	3	4	Proteosome_beta5_GS2	850	0.845236	427	8
Proteosome_beta5_GS2	843	0.957788	78	18	Proteosome_beta5_GS2	862	0.942639	1	2	Proteosome_beta5_GS2	851	0.845236	214	8
Proteosome_beta5_GS2	844	0.728216	46	25	Proteosome_beta5_GS2	863	0.711109	12	8	Proteosome_beta5_GS2	852	0.889459	162	7
Proteosome_beta5_GS2	845	0.774235	53	10	Proteosome_beta5_GS2	864	0.962241	8	7	Proteosome_beta5_GS2	853	0.845236	195	8
Proteosome_beta5_GS2	846	0.726253	54	32	Proteosome_beta5_GS2	865	0.940731	16	4	Proteosome_beta5_GS2	854	0.865198	90	8
Proteosome_beta5_GS2	847	0.774235	71	11	Proteosome_beta5_GS2	866	0.765779	3	6	Proteosome_beta5_GS2	855	0.894848	47	3
Proteosome_beta5_GS2	848	0.957788	101	9	Proteosome_beta5_GS2	867	0.765779	12	4	Proteosome_beta5_GS2	856	0.923398	28	5
Proteosome_beta5_GS2	849	0.915048	124	7	Proteosome_beta5_GS2	868	0.833643	17	11	Proteosome_beta5_GS2	857	0.716883	21	7
Proteosome_beta5_GS2	850	0.915048	421	9	Proteosome_beta5_GS2	869	0.765779	9	3	Proteosome_beta5_GS2	859	0.851284	11	8
Proteosome_beta5_GS2	851	0.675881	103	11	Proteosome_beta5_GS2	870	0.761858	8	8	Proteosome_beta5_GS2	860	0.981308	8	3
Proteosome_beta5_GS2	852	0.932068	103	18	Proteosome_beta5_GS2	871	0.942639	2	3	Proteosome_beta5_GS2	861	0.981308	1	8
Proteosome_beta5_GS2	853	0.774235	73	12	Proteosome_beta5_GS2	883	0.795552	2	3	Proteosome_beta5_GS2	863	0.708515	15	21
Proteosome_beta5_GS2	854	0.932068	43	16	Proteosome_beta5_GS2	884	0.833643	11	8	Proteosome_beta5_GS2	864	0.716883	34	9
Proteosome_beta5_GS2	855	0.957311	19	2	Proteosome_beta5_GS2	885	0.711109	37	3	Proteosome_beta5_GS2	865	0.989823	24	12
Proteosome_beta5_GS2	856	0.888443	6	8	Proteosome_beta5_GS2	896	0.973697	20	1	Proteosome_beta5_GS2	866	0.764307	6	15
Proteosome_beta5_GS2	857	0.873215	14	7	Proteosome_beta5_GS2	898	0.985633	100	3	Proteosome_beta5_GS2	867	0.764307	18	18
Proteosome_beta5_GS2	858	0.888443	10	5	Proteosome_beta5_GS2	899	0.985633	6	35	Proteosome_beta5_GS2	868	0.757908	18	23
Proteosome_beta5_GS2	859	0.982081	4	17	Proteosome_beta5_GS2	900	0.800153	91	4	Proteosome_beta5_GS2	869	0.853795	5	3
Proteosome_beta5_GS2	860	0.672075	5	27	Proteosome_beta5_GS2	901	0.800153	15	27	Proteosome_beta5_GS2	870	0.712814	14	24
Proteosome_beta5_GS2	861	0.672075	3	21	Proteosome_beta5_GS2	902	0.83944	3	23	Proteosome_beta5_GS2	871	0.853795	1	5
Proteosome_beta5_GS2	862	0.785209	2	23	Proteosome_beta5_GS2	904	0.904018	2	71	Proteosome_beta5_GS2	872	0.853795	1	3
Proteosome_beta5_GS2	863	0.783397	27	24	Proteosome_beta5_GS2	905	0.682103	1	93	Proteosome_beta5_GS2	873	0.608132	3	13
Proteosome_beta5_GS2	864	0.873215	16	17						Proteosome_beta5_GS2	883	0.608132	5	5
Proteosome_beta5_GS2	865	0.873215	22	14						Proteosome_beta5_GS2	884	0.747949	9	2
Proteosome_beta5_GS2	866	0.75495	15	21						Proteosome_beta5_GS2	886	0.716883	44	1
Proteosome_beta5_GS2	867	0.962964	8	19						Proteosome_beta5_GS2	887	0.889459	76	4
Proteosome_beta5_GS2	868	0.75495	22	33						Proteosome_beta5_GS2	896	0.716883	20	2
Proteosome_beta5_GS2	869	0.888443	1	12						Proteosome_beta5_GS2	897	0.877718	54	3
Proteosome_beta5_GS2	870	0.672075	4	20						Proteosome_beta5_GS2	898	0.877718	59	10
Proteosome_beta5_GS2	871	0.888443	1	4						Proteosome_beta5_GS2	899	0.889459	13	41
Proteosome_beta5_GS2	872	0.888443	1	12						Proteosome_beta5_GS2	900	0.845236	55	9
Proteosome_beta5_GS2	873	0.957311	2	5						Proteosome_beta5_GS2	901	0.699203	22	39
Proteosome_beta5_GS2	881	0.734291	1	1						Proteosome_beta5_GS2	902	0.894848	10	28
Proteosome_beta5_GS2	882	0.888443	2	2						Proteosome_beta5_GS2	903	0.901164	4	103
Proteosome_beta5_GS2	883	0.882935	11	6						Proteosome_beta5_GS2	905	0.712814	1	130
Proteosome_beta5_GS2	884	0.785209	14	5
Proteosome_beta5_GS2	893	0.675881	68	2
Proteosome_beta5_GS2	896	0.873215	63	1
Proteosome_beta5_GS2	898	0.873215	45	3
Proteosome_beta5_GS2	899	0.922404	36	17
Proteosome_beta5_GS2	900	0.675881	79	12
Proteosome_beta5_GS2	901	0.774235	56	26
Proteosome_beta5_GS2	902	0.982081	12	23
Proteosome_beta5_GS2	903	0.892061	6	106
Proteosome_beta5_GS2	904	0.843412	9	76
Proteosome_beta5_GS2	905	0.691698	2	138
